# Supplementary material for: Xylocopa sonorina Smith, 1874 from Vancouver, British Columbia, Canada (Hymenoptera: Apidae, Xylocopinae) with comments on its taxonomy
Source: Biodivers Data J. 2020 Apr 14;8:e49918. doi: 10.3897/BDJ.8.e49918 (PMC7174431; doi:10.3897/BDJ.8.e49918)
Supplement: XML Treatment for Xylocopa (Neoxylocopa) sonorina [file BDJ.8.e49918-treatment1.xml]

<!DOCTYPE tp:taxon-treatment
  PUBLIC "-//TaxonX//DTD Taxonomic Treatment Publishing DTD v0 20100105//EN" "tax-treatment-NSO.dtd">
<tp:taxon-treatment xmlns:tp="http://www.plazi.org/taxpub"><tp:treatment-meta><mixed-citation publication-type="journal"><person-group><name><surname>Sheffield</surname><given-names>Cory</given-names></name><name><surname>Heron</surname><given-names>Jennifer</given-names></name><name><surname>Musetti</surname><given-names>Luciana</given-names></name></person-group><article-title><italic><tp:taxon-name><tp:taxon-name-part taxon-name-part-type="genus" reg="Xylocopa">Xylocopa</tp:taxon-name-part> <tp:taxon-name-part taxon-name-part-type="species" reg="sonorina">sonorina</tp:taxon-name-part></tp:taxon-name></italic> Smith, 1874 from Vancouver, British Columbia, Canada (<tp:taxon-name><tp:taxon-name-part taxon-name-part-type="order">Hymenoptera</tp:taxon-name-part></tp:taxon-name>: <tp:taxon-name><tp:taxon-name-part taxon-name-part-type="family">Apidae</tp:taxon-name-part></tp:taxon-name>, <tp:taxon-name><tp:taxon-name-part taxon-name-part-type="subfamily">Xylocopinae</tp:taxon-name-part></tp:taxon-name>) with comments on its taxonomy</article-title><source>Biodivers Data J</source><day>14</day><month>4</month><year>2020</year><volume>8</volume><pub-id pub-id-type="doi">10.3897/BDJ.8.e49918</pub-id></mixed-citation></tp:treatment-meta><tp:nomenclature><tp:taxon-name><object-id xmlns:xlink="http://www.w3.org/1999/xlink" content-type="arpha" xlink:type="simple">720FBA9B-6BE1-5A96-804E-1A2E9609DE79</object-id><tp:taxon-name-part taxon-name-part-type="genus">Xylocopa</tp:taxon-name-part> (<tp:taxon-name-part taxon-name-part-type="subgenus">Neoxylocopa</tp:taxon-name-part>) <tp:taxon-name-part taxon-name-part-type="species">sonorina</tp:taxon-name-part></tp:taxon-name><tp:taxon-authority>Smith, 1874</tp:taxon-authority><tp:nomenclature-citation-list><tp:nomenclature-citation><tp:taxon-name><tp:taxon-name-part taxon-name-part-type="genus" reg="Xylocopa">Xylocopa</tp:taxon-name-part> <tp:taxon-name-part taxon-name-part-type="species" reg="sonorina">sonorina</tp:taxon-name-part></tp:taxon-name><comment> Smith, 1874 in <xref ref-type="bibr" rid="B5466267">Smith 1874</xref>: 278 [♀] <bold>Holotype</bold>  ♀. HAWAII, Sandw[ich]. Isl[and].” (not Sunda Isl.; see <xref ref-type="bibr" rid="B5465779">Lieftinck (1956)</xref>) [BMNH] [presented by E.W.H. Holdsworth Esq to the British Museum under register 1864.8 as per <xref ref-type="bibr" rid="B5465779">Lieftinck (1956)</xref>].</comment></tp:nomenclature-citation><tp:nomenclature-citation><tp:taxon-name><tp:taxon-name-part taxon-name-part-type="genus" reg="Xylocopa">Xylocopa</tp:taxon-name-part> <tp:taxon-name-part taxon-name-part-type="species" reg="varipuncta">varipuncta</tp:taxon-name-part></tp:taxon-name><comment> Patton, 1879 in <xref ref-type="bibr" rid="B5466154">Patton 1879</xref>: 60 [♀] [<bold>New Synonymy</bold>] <bold>Syntypes</bold> ♀. USA, Arizona, by C.V. Riley [USNM]</comment></tp:nomenclature-citation></tp:nomenclature-citation-list></tp:nomenclature><tp:treatment-sec sec-type="materials"><title>Materials</title><list list-type="alpha-lower" list-content="occurrences"><list-item><p><bold>Type status:</bold> <named-content xmlns:xlink="http://www.w3.org/1999/xlink" content-type="dwc:typeStatus" xlink:type="simple">Other material</named-content>. <bold>Occurrence:</bold> catalogNumber: <named-content xmlns:xlink="http://www.w3.org/1999/xlink" content-type="dwc:catalogNumber" xlink:type="simple">OSUC 012135</named-content>; sex: <named-content xmlns:xlink="http://www.w3.org/1999/xlink" content-type="dwc:sex" xlink:type="simple">female</named-content>; lifeStage: <named-content xmlns:xlink="http://www.w3.org/1999/xlink" content-type="dwc:lifeStage" xlink:type="simple">adult</named-content>; previousIdentifications: <named-content xmlns:xlink="http://www.w3.org/1999/xlink" content-type="dwc:previousIdentifications" xlink:type="simple"><italic><tp:taxon-name><tp:taxon-name-part taxon-name-part-type="genus" reg="Xylocopa">Xylocopa</tp:taxon-name-part> <tp:taxon-name-part taxon-name-part-type="species" reg="brasilianorum">brasilianorum</tp:taxon-name-part> <tp:taxon-name-part taxon-name-part-type="subspecies" reg="varipunctata">varipunctata</tp:taxon-name-part></tp:taxon-name></italic> by Hurd '1954</named-content>; <bold>Taxon:</bold> scientificName: <named-content xmlns:xlink="http://www.w3.org/1999/xlink" content-type="dwc:scientificName" xlink:type="simple"><italic><tp:taxon-name><tp:taxon-name-part taxon-name-part-type="genus" reg="Xylocopa">Xylocopa</tp:taxon-name-part> <tp:taxon-name-part taxon-name-part-type="species" reg="sonorina">sonorina</tp:taxon-name-part></tp:taxon-name></italic> Smith, 1874</named-content>; kingdom: <named-content xmlns:xlink="http://www.w3.org/1999/xlink" content-type="dwc:kingdom" xlink:type="simple"><tp:taxon-name><tp:taxon-name-part taxon-name-part-type="kingdom">Animalia</tp:taxon-name-part></tp:taxon-name></named-content>; phylum: <named-content xmlns:xlink="http://www.w3.org/1999/xlink" content-type="dwc:phylum" xlink:type="simple"><tp:taxon-name><tp:taxon-name-part taxon-name-part-type="phylum">Arthropoda</tp:taxon-name-part></tp:taxon-name></named-content>; class: <named-content xmlns:xlink="http://www.w3.org/1999/xlink" content-type="dwc:class" xlink:type="simple"><tp:taxon-name><tp:taxon-name-part taxon-name-part-type="class">Insecta</tp:taxon-name-part></tp:taxon-name></named-content>; order: <named-content xmlns:xlink="http://www.w3.org/1999/xlink" content-type="dwc:order" xlink:type="simple"><tp:taxon-name><tp:taxon-name-part taxon-name-part-type="order">Hymenoptera</tp:taxon-name-part></tp:taxon-name></named-content>; family: <named-content xmlns:xlink="http://www.w3.org/1999/xlink" content-type="dwc:family" xlink:type="simple"><tp:taxon-name><tp:taxon-name-part taxon-name-part-type="family">Apidae</tp:taxon-name-part></tp:taxon-name></named-content>; genus: <named-content xmlns:xlink="http://www.w3.org/1999/xlink" content-type="dwc:genus" xlink:type="simple"><tp:taxon-name><tp:taxon-name-part taxon-name-part-type="genus">Xylocopa</tp:taxon-name-part></tp:taxon-name></named-content>; subgenus: <named-content xmlns:xlink="http://www.w3.org/1999/xlink" content-type="dwc:subgenus" xlink:type="simple"><tp:taxon-name><tp:taxon-name-part taxon-name-part-type="subgenus">Neoxylocopa</tp:taxon-name-part></tp:taxon-name></named-content>; specificEpithet: <named-content xmlns:xlink="http://www.w3.org/1999/xlink" content-type="dwc:specificEpithet" xlink:type="simple"><italic><tp:taxon-name><tp:taxon-name-part taxon-name-part-type="genus" reg="Xylocopa"/><tp:taxon-name-part taxon-name-part-type="species" reg="sonorina">sonorina</tp:taxon-name-part></tp:taxon-name></italic></named-content>; taxonRank: <named-content xmlns:xlink="http://www.w3.org/1999/xlink" content-type="dwc:taxonRank" xlink:type="simple">species</named-content>; scientificNameAuthorship: <named-content xmlns:xlink="http://www.w3.org/1999/xlink" content-type="dwc:scientificNameAuthorship" xlink:type="simple">Smith, 1874</named-content>; <bold>Location:</bold> continent: <named-content xmlns:xlink="http://www.w3.org/1999/xlink" content-type="dwc:continent" xlink:type="simple">North America</named-content>; country: <named-content xmlns:xlink="http://www.w3.org/1999/xlink" content-type="dwc:country" xlink:type="simple">Canada</named-content>; stateProvince: <named-content xmlns:xlink="http://www.w3.org/1999/xlink" content-type="dwc:stateProvince" xlink:type="simple">British Columbia</named-content>; locality: <named-content xmlns:xlink="http://www.w3.org/1999/xlink" content-type="dwc:locality" xlink:type="simple">Capilano Canyon</named-content>; verbatimLocality: <named-content xmlns:xlink="http://www.w3.org/1999/xlink" content-type="dwc:verbatimLocality" xlink:type="simple">Capilano Can</named-content>; <bold>Identification:</bold> identifiedBy: <named-content xmlns:xlink="http://www.w3.org/1999/xlink" content-type="dwc:identifiedBy" xlink:type="simple">Cory S. Sheffield</named-content>; dateIdentified: <named-content xmlns:xlink="http://www.w3.org/1999/xlink" content-type="dwc:dateIdentified" xlink:type="simple">2019</named-content>; <bold>Event:</bold> eventDate: <named-content xmlns:xlink="http://www.w3.org/1999/xlink" content-type="dwc:eventDate" xlink:type="simple">18 June 1949</named-content>; verbatimEventDate: <named-content xmlns:xlink="http://www.w3.org/1999/xlink" content-type="dwc:verbatimEventDate" xlink:type="simple">vi-18-49</named-content>; <bold>Record Level:</bold> type: <named-content xmlns:xlink="http://www.w3.org/1999/xlink" content-type="dwc:type" xlink:type="simple">PhysicalObject</named-content>; institutionCode: <named-content xmlns:xlink="http://www.w3.org/1999/xlink" content-type="dwc:institutionCode" xlink:type="simple">OSUC</named-content>; basisOfRecord: <named-content xmlns:xlink="http://www.w3.org/1999/xlink" content-type="dwc:basisOfRecord" xlink:type="simple">PreservedSpecimen</named-content></p></list-item></list></tp:treatment-sec><tp:treatment-sec sec-type="Distribution"><title>Distribution</title><p>Presumed native to the southwestern United States and adjacent Mexico (<xref ref-type="bibr" rid="B5465913">Mawdsley 2017</xref>), and introduced to the Hawaiian Islands, French Polynesia, Samoan Islands, Java, New Zealand and likely other south Pacific islands, the Marianas Islands, and now Canada.</p></tp:treatment-sec><ref-list><ref id="B5466267"><element-citation xmlns:xlink="http://www.w3.org/1999/xlink" publication-type="article" xlink:type="simple"><person-group person-group-type="author"><name name-style="western"><surname>Smith</surname><given-names>F.</given-names></name></person-group><year>1874</year><article-title>X. Monograph of the genus <italic><tp:taxon-name><tp:taxon-name-part taxon-name-part-type="genus" reg="Xylocopa">Xylocopa</tp:taxon-name-part></tp:taxon-name></italic> Latr.</article-title><source>Transactions of the Entomological Society of London</source><volume>21</volume><issue>2</issue><fpage>181</fpage><lpage>206</lpage><pub-id pub-id-type="doi">10.1111/j.1365-2311.1874.tb00168.x</pub-id></element-citation></ref><ref id="B5465779"><element-citation xmlns:xlink="http://www.w3.org/1999/xlink" publication-type="article" xlink:type="simple"><person-group person-group-type="author"><name name-style="western"><surname>Lieftinck</surname><given-names>M. A.</given-names></name></person-group><year>1956</year><article-title>Revision of the carpenter bees (<italic><tp:taxon-name><tp:taxon-name-part taxon-name-part-type="genus" reg="Xylocopa">Xylocopa</tp:taxon-name-part></tp:taxon-name></italic> Latreille) of the Moluccan Islands, with notes on other Indo-Australian species</article-title><source>Tijdschrift voor Entomologie</source><volume>99</volume><fpage>55</fpage><lpage>73</lpage></element-citation></ref><ref id="B5466154"><element-citation xmlns:xlink="http://www.w3.org/1999/xlink" publication-type="article" xlink:type="simple"><person-group person-group-type="author"><name name-style="western"><surname>Patton</surname><given-names>W. H.</given-names></name></person-group><year>1879</year><article-title>Notes on three species <italic><tp:taxon-name><tp:taxon-name-part taxon-name-part-type="genus" reg="Xylocopa">Xylocopa</tp:taxon-name-part></tp:taxon-name></italic></article-title><source>The Canadian Entomologist</source><volume>11</volume><issue>3</issue><fpage>60</fpage><pub-id pub-id-type="doi">10.4039/Ent1160-3</pub-id></element-citation></ref><ref id="B5465913"><element-citation xmlns:xlink="http://www.w3.org/1999/xlink" publication-type="book" xlink:type="simple"><person-group person-group-type="author"><name name-style="western"><surname>Mawdsley</surname><given-names>J.</given-names></name></person-group><year>2017</year><source>Large carpenter bees: A guide to species of <tp:taxon-name><tp:taxon-name-part taxon-name-part-type="genus" reg="Xylocopa">Xylocopa</tp:taxon-name-part> (<tp:taxon-name-part taxon-name-part-type="subgenus" reg="Neoxylocopa">Neoxylocopa</tp:taxon-name-part>)</tp:taxon-name> from North and Central America</source><publisher-name>Pineway Press</publisher-name><publisher-loc>University Park</publisher-loc><size units="page">68</size><isbn>978-1981740970</isbn></element-citation></ref></ref-list></tp:taxon-treatment>
